# Supplementary material for: Circulating GDF15 May Estimate Vasculitis Activity and Predict Poor Outcomes During the Disease Course of ANCA-Associated Vasculitis
Source: J Clin Med. 2025 Mar 11;14(6):1876. doi: 10.3390/jcm14061876 (PMC11942900; doi:10.3390/jcm14061876)
Supplement: Supplementary file 1 [file jcm-14-01876-s001.zip]

Archive with 3 entries (3 files):
- SUPPLEMENTARY FIGURE1(GDF15&AAV).tif
- SUPPLEMENTARY FIGURE2(GDF15&AAV).tif
- SUPPLEMENTARY TABLES1(GDF15&AAV).pdf
